# Supplementary material for: Association between Germline Single-Nucleotide Variants in ADME Genes and Major Molecular Response to Imatinib in Chronic Myeloid Leukemia Patients
Source: J Clin Med. 2022 Oct 21;11(20):6217. doi: 10.3390/jcm11206217 (PMC9604607; doi:10.3390/jcm11206217)
Supplement: Supplementary file 1 [file jcm-11-06217-s001.zip]

Archive with 1 entries (1 files):
- jcm-1935815-supplementary.pdf
